# Supplementary material for: Kringle-Dependent Inhibition of Plasmin-Mediated Fibrinolysis by Native and Citrullinated Core Histones
Source: Int J Mol Sci. 2025 Jun 17;26(12):5799. doi: 10.3390/ijms26125799 (PMC12193439; doi:10.3390/ijms26125799)
Supplement: Supplementary file 1 [file ijms-26-05799-s001.zip]

Archive with 1 entries (1 files):
- ijms-3597116-supplementary.pdf
